# Supplementary material for: Comparative analysis of carotenoid accumulation in two goji (Lycium barbarum L. and L. ruthenicum Murr.) fruits
Source: BMC Plant Biol. 2014 Dec 16;14:269. doi: 10.1186/s12870-014-0269-4 (PMC4276078; doi:10.1186/s12870-014-0269-4)
Supplement: Additional file 5: — RNA-seq expression profiles of twenty-five carotenogenesis-related genes during fruit ripening (S1-S3) of RF and BF, and the expression profiles of orthologous genes in tomato. [file 12870_2014_269_MOESM5_ESM.xls]

## Sheet: Lb-Reads
	Reads Number								RPKM Value
	Lb1_1	Lb1_2	Lb2_1	Lb2_2	Lb3_1	Lb3_2			Lb1_1	Lb1_2	Lb2_1	Lb2_2	Lb3_1	Lb3_2
Total reads*	7676777	13560316	6500262	12402778	7354144	11700722		Gene
DXS1	276	302	246	148	154	116		DXS1	16.69	10.34	17.57	5.54	9.72	4.6
DXS2	1521	2648	3354	4326	1444	2622		DXS2	92.63	91.29	241.22	163.06	91.8	104.76
PSY1	194	240	393	688	443	762		PSY1	20.39	14.28	48.8	44.77	48.62	40
PSY2	127	154	101	82	108	98		PSY2	12.5	8.58	11.74	5	11.1	6.33
PDS	617	888	3752	4326	5567	8364		PDS	45.95	37.44	330.02	199.42	432.82	408.71
Z-ISO	213	274	413	568	558	538		Z-ISO	24.73	18.01	56.63	40.82	67.63	40.98
ZDS	604	726	2473	2106	4010	3780		ZDS	44.53	30.3	215.31	96.1	308.59	182.83
CRTISO	246	452	372	792	480	976		CRTISO	17.66	18.37	31.53	35.18	35.96	45.96
LCY-B	180	238	235	296	236	196		LCY-B	15.57	11.65	24.01	15.85	21.31	11.12
CYC-B	203	316	3104	5080	3489	4750		CYC-B	17.66	15.57	318.98	273.6	316.92	271.18
LCY-E	34	96	28	52	15	20		LCY-E	2.82	4.5	2.74	2.67	1.3	1.09
CRTR-B1	347	176	1094	358	3592	584		CRTR-B1	49.4	14.18	183.94	31.55	533.81	54.55
CRTR-B2	523	588	4281	4674	14060	10910		CRTR-B2	72.55	46.18	701.37	401.33	2036.08	993
CYP97A29	132	198	567	510	805	780		CYP97A29	9.46	8.03	47.98	22.62	60.21	36.67
CYP97C11	112	200	126	136	169	158		CYP97C11	8.87	8.97	11.79	6.7	13.98	8.21
ZEP	409	558	104	134	130	112		ZEP	26.79	20.69	8.04	5.43	8.89	4.81
VDE	167	190	94	152	53	86		VDE	15.4	9.92	10.23	8.67	5.1	5.2
NCED1	414	608	889	1750	2331	2158		NCED1	29.57	24.58	74.98	77.36	173.78	101.11
NCED6	268	334	42	28	79	36		NCED6	19.79	13.96	3.66	1.28	6.09	1.74
CCD1A	920	1146	717	942	947	1246		CCD1A	73.84	52.07	67.96	46.8	79.34	65.61
CCD4	1993	2104	410	342	24	50		CCD4	144.23	86.2	35.04	15.32	1.81	2.37
CHRC	13535	27134	99609	159318	208325	312820		CHRC	1825.17	2071.41	15863.2	13297.5	29325.1	27676.2
Or1	821	1068	1350	1834	1331	1346		Or1	118.04	86.93	229.23	163.21	199.77	126.97
Or2	398	732	357	560	406	612		Or2	54.86	57.12	58.12	47.78	58.42	55.35
HSP21	35	112	560	1586	1401	1862		HSP21	6.41	11.62	121.17	179.85	267.94	223.82
Note: * indicate that the total number of reads in specimen

## Sheet: Lr-Reads
	Reads Number								RPKM Value
	Lr1_1	Lr1_2	Lr2_1	Lr2_2	Lr3_1	Lr3_2			Lr1_1	Lr1_2	Lr2_1	Lr2_2	Lr3_1	Lr3_2
Total reads*	20894388	16234090	23481079	16198182	9893477	17129157		Gene
DXS1	520	344	320	526	298	238		DXS1	11.55	9.84	6.33	15.08	13.98	6.45
DXS2	582	434	170	524	346	564		DXS2	13.02	12.5	3.38	15.12	16.35	15.39
PSY1	88	180	110	456	304	216		PSY1	3.4	8.95	3.78	22.72	24.8	10.18
PSY2	322	456	196	554	334	196		PSY2	11.65	21.23	6.31	25.85	25.52	8.65
PDS	550	688	708	864	390	842		PDS	15.05	24.23	17.24	30.5	22.54	28.11
Z-ISO	158	178	230	510	396	338		Z-ISO	6.69	9.69	8.66	27.84	35.39	17.45
ZDS	468	504	722	710	570	750		ZDS	12.68	17.57	17.4	24.81	32.61	24.78
CRTISO	332	396	296	592	354	398		CRTISO	8.75	13.44	6.95	20.14	19.71	12.8
LCY-B	340	342	366	520	378	442		LCY-B	10.8	14	10.35	21.32	25.37	17.13
CYC-B	62	136	286	584	390	562		CYC-B	1.98	5.6	8.14	24.08	26.33	21.92
LCY-E	156	220	86	438	294	142		LCY-E	4.75	8.62	2.33	17.2	18.9	5.27
CRTR-B1	306	218	454	504	434	262		CRTR-B1	16.16	14.82	21.34	34.34	48.42	16.88
CRTR-B2	84	144	156	458	324	216		CRTR-B2	4.28	9.45	7.08	30.11	34.88	13.43
CYP97A29	606	710	552	814	434	952		CYP97A29	16.01	24.14	12.97	27.73	24.21	30.67
CYP97C11	314	322	222	568	360	232		CYP97C11	9.16	12.09	5.76	21.37	22.17	8.25
ZEP	226	506	240	620	362	484		ZEP	5.45	15.69	5.15	19.27	18.42	14.23
VDE	750	570	302	588	346	408		VDE	25.4	24.85	9.1	25.69	24.75	16.86
NCED1	116	370	1872	1008	1002	1194		NCED1	3.04	12.5	43.71	34.12	55.53	38.22
NCED6	1488	952	462	672	398	222		NCED6	40.37	33.24	11.15	23.52	22.81	7.35
CCD1A	1122	1118	778	1116	438	816		CCD1A	33.09	42.43	20.41	42.45	27.28	29.35
CCD4	1798	4184	16808	7540	48250	30838		CCD4	47.81	143.19	397.67	258.6	2709.42	1000.18
CHRC	864	974	2314	1718	1470	5400		CHRC	42.8	62.11	102.02	109.79	153.81	326.35
Or1	460	420	470	640	338	374		Or1	24.3	28.56	22.09	43.61	37.71	24.1
Or2	640	794	544	936	404	784		Or2	32.41	51.76	24.52	61.15	43.21	48.43
HSP21	16	104	64	396	326	388		HSP21	1.08	9.01	3.83	34.38	46.34	31.86
Note: * indicate that the total number of reads in each specimen

## Sheet: Sl-tomato
		RPKM value
Locus	Gene	bud	flower	1cm fruit	2cm fruit	3cm fruit	mature green	breaker	breaker+10
Solyc01g067890	DXS1	80.98	116.39	71.98	85.4	103.18	59.54	176.03	295.39
Solyc11g010850	DXS2	141.26	459.21	85.27	30.68	2.77	0.4	0.57	0.55
Solyc03g031860	PSY1	239.44	788.62	24.7	60.11	90.05	188.53	2466.47	3813.63
Solyc02g081330	PSY2	52.03	123.7	18.95	14.59	12.94	8.82	4.88	12
Solyc03g123760	PDS	101.08	254.31	25.01	25.41	24.32	29.99	57.71	101.42
Solyc12g098710	Z-ISO	102.69	347.76	14.86	17.42	10.93	20.4	797.31	1943.08
Solyc01g097810	ZDS	51.62	87.21	31.23	38.02	34.07	32.8	53.16	102
Solyc10g081650	CRTISO	33.93	77.02	10.7	13.73	18.05	35.09	98.72	190.9
Solyc04g040190	LCY-B	29.95	52.76	12.49	19.22	8.53	8.58	2.3	6.15
Solyc06g074240	CYC-B	16.99	5.01	1.71	2.49	0.85	2.05	1.1	1.58
Solyc12g008980	LCY-E	10.2	7.57	16.17	13.18	9.83	2.16	0.39	0.05
Solyc06g036260	CRTR-B1	59.82	88.53	10.31	9.57	6.33	17.66	11.61	51.32
Solyc03g007960	CRTR-B2	285.08	772.34	3.58	7.21	12.27	9.88	20.12	36.87
Solyc04g051190	CYP97A29	26.97	23.45	18.34	22.3	12.74	9.91	7.35	11.95
Solyc10g083790	CYP97C11	13.87	14.08	18.84	18.47	14.16	7.94	6.25	3.87
Solyc02g090890	ZEP	106.48	210.1	31.77	31.62	35.29	25.38	21.72	45.67
Solyc04g050930	VDE	14.41	19.05	6.91	9.51	5.8	7.02	4.08	2.46
Solyc07g056570	NCED1	6.46	10.17	32.88	83.15	82.1	119.74	118.14	126.45
	NCED6
Solyc01g087250	CCD1A	13.46	14.97	17.18	15.89	17.83	14.64	7.36	10.97
Solyc08g075490	CCD4	18.7	32.77	17.72	16.26	30.22	18.03	0.83	0.04
Solyc02g081170	CHRC	1661.98	3476.32	10.57	35.3	40.24	94.2	262.72	291.26
Solyc03g093830	Or1	42.95	74.76	26.52	41.29	40.18	37.66	53.86	94.64
Solyc09g010110	Or2	157.59	196.05	25.86	23.07	22.37	23.84	51.66	71.76
Solyc03g082400	HSP21	36.25	35.47	31.26	30.34	36.45	34.05	41.01	40.1
